# Supplementary material for: Mycobacterium tuberculosis Acetyltransferase Suppresses Oxidative Stress by Inducing Peroxisome Formation in Macrophages
Source: Int J Mol Sci. 2022 Feb 26;23(5):2584. doi: 10.3390/ijms23052584 (PMC8909987; doi:10.3390/ijms23052584)
Supplement: Supplementary file 1 [file ijms-23-02584-s001.zip]

Archive with 1 entries (1 files):
- ijms-1436843-sm.pdf
